# Supplementary material for: Regulatory Role of microRNA of Milk Exosomes in Mastitis of Dairy Cows
Source: Animals (Basel). 2023 Feb 24;13(5):821. doi: 10.3390/ani13050821 (PMC10000098; doi:10.3390/ani13050821)
Supplement: Supplementary file 1 [file animals-13-00821-s001.zip]

Archive with 5 entries (5 files):
- Suppl Figure S1.tif
- Supplementary_Table_S1.xlsx
- Supplementary_Table_S2.xlsx
- Supplementary_Table_S3.xlsx
- Supplementary_Table_S4.xlsx
