# Supplementary material for: Regulatory Role of microRNA of Milk Exosomes in Mastitis of Dairy Cows
Source: Animals (Basel). 2023 Feb 24;13(5):821. doi: 10.3390/ani13050821 (PMC10000098; doi:10.3390/ani13050821)
Supplement: Supplementary file 1 [file animals-13-00821-s001.zip › Supplementary_Table_S1.xlsx]

## Sheet: Foglio1
Supplementary Table S1. miRNA differentially expressed (p < 0.05 with HB correction) in milk exosomes sampled from healthy (H), with subclinical mastitis (SMC) or at risk of mastitis (ARM) cows.
	Comparison were obtained with DESeq2 in the miRnet workflow suite.
Comparison	miRNA	logFC	adj.P.Val
H Vs ARM
	bta-mir-339a	-57708	0.00206
	bta-mir-141	-57114	0.00206
	bta-mir-22-3p	-56514	0.00315
	bta-mir-29a	-49188	0.3
	bta-mir-25	-46695	0.00010557
	bta-mir-2407	-38424	0.0088413
	bta-mir-2388-3p	-32583	0.011405
	bta-mir-2431-3p	-31752	0.040337
	bta-mir-542-5p	-30803	0.04778
	bta-mir-425-3p	-27441	0.013386
	bta-mir-1281	-25416	0.0013557
	bta-mir-6517	-23902	0.0014143
	bta-mir-7857-3p	-22947	0.026422
	bta-mir-2415-3p	-22065	0.0042783
	bta-mir-1306	-18063	0.01164
	bta-mir-1343-3p	-15132	0.022316
	bta-mir-2885	-14851	0.026473
	bta-mir-2892	-13339	0.015273
	bta-mir-1307	-12942	0.0030865
	bta-mir-328	-10592	0.047503
	bta-mir-1839	-3265	0.0030865
	bta-mir-103	-2884	0.0017382
	bta-mir-664b	10044	0.0034821
	bta-mir-210	10264	0.035925
	bta-mir-30b-5p	10293	0.0088846
	bta-mir-502a	10319	0.021967
	bta-mir-186	10373	0.030416
	bta-mir-30c	10387	0.00032804
	bta-mir-96	11019	0.022795
	bta-mir-365-3p	11042	0.0021532
	bta-mir-27a-3p	11239	0.017604
	bta-mir-194	11284	0.0013557
	bta-mir-140	11344	0.035469
	bta-mir-15a	11538	0.0042393
	bta-mir-221	18242	0.028413
	bta-mir-31	19544	0.026174
	bta-mir-345-5p	21932	0.0191
	bta-mir-146a	25812	0.0015008
ARM Vs SCM
	bta-mir-221	-32451	0.00022064
	bta-mir-222	-31986	0.017812
	bta-mir-128	-31144	0.0087815
	bta-mir-146a	-29268	0.00057374
	bta-mir-142-3p	-28211	0.006908
	bta-mir-142-5p	-26986	0.027061
	bta-mir-205	-23275	0.0033849
	bta-mir-15b	-15378	0.0079299
	bta-mir-19a	-14852	0.027279
	bta-mir-140	-14008	0.037154
	bta-mir-15a	-13084	0.0026628
	bta-mir-27a-3p	-10849	0.049784
	bta-mir-146b	-1183	0.04847
	bta-mir-320a	12136	0.016932
	bta-mir-671	14309	0.040191
	bta-mir-6517	23251	0.0045011
	bta-mir-103	31793	0.0012619
	bta-mir-2407	35516	0.039997
H Vs SCM
	bta-mir-339a	-53481	0.048261
	bta-mir-22-3p	-49305	0.44749
	bta-mir-25	-47312	0.00015054
	bta-mir-29a	-43975	0.0006375
	bta-mir-141	-40315	0.0015497
	bta-mir-1247-5p	-31862	0.020416
	bta-mir-2388-3p	-31692	0.045581
	bta-mir-1306	-21497	0.01002
	bta-mir-221	-20365	0.047894
	bta-mir-664b	10136	0.013059
	bta-mir-320a	11233	0.046352
	bta-mir-345-5p	11684	0.046352
