# Supplementary material for: Regulatory Role of microRNA of Milk Exosomes in Mastitis of Dairy Cows
Source: Animals (Basel). 2023 Feb 24;13(5):821. doi: 10.3390/ani13050821 (PMC10000098; doi:10.3390/ani13050821)
Supplement: Supplementary file 1 [file animals-13-00821-s001.zip › Supplementary_Table_S2.xlsx]

## Sheet: Foglio 1
Supplementary Table S2. Target genes of the miRNA differentially expressed (p < 0.05 after HB correction for multiple testing) in milk exosomes sampled from healthy (H), with subclinical mastitis (SCM) or at risk of mastitis (ARM) cows.
H_ARM	H_SCM	ARM_SCM
AGO1	ABCA6	AACS
AACS	ABCA9	ABCA13
ABCA6	ABR	ABCA6
ABCA6	ABR	ABCB8
ABCA9	ACP1	ABCC10
ABCB8	ACP2	ABCD1
ABCD1	ACTB	ABCG1
ABCD4	ACTN1	ABHD16A
ABCG1	ACTR2	ABHD17A
ABCG4	ADAMTS1	ABHD6
ABHD14B	ADCY7	ABLIM2
ABHD16A	ADPRHL2	ABR
ABHD17A	AGK	ACADS
ABHD6	AHSG	ACADS
ABLIM2	AK2	ACBD4
ABLIM3	ALDH3A2	ACTR2
ABR	ALDH4A1	ACTRT2
ACADS	ALG11	ADAM23
ACD	ALKBH4	ADCY6
ACOT11	ALPL	ADCY7
ACP2	AMT	ADCYAP1
ACSS2	ANGPTL4	ADD2
ACTB	ANGPTL7	ADGRD1
ACTN1	ANKRD10	ADGRD1
ACTR1B	ANKRD35	ADH4
ACTR2	ANXA11	ADIG
ACY1	AP2A1	ADM
ADAM23	AP3M2	ADM
ADAMTS1	APEH	ADORA1
ADAMTS15	APH1A	ADRB3
ADAMTS2	APOLD1	ADRB3
ADAMTSL2	APOPT1	AGK
ADAMTSL4	AQP2	AIP
ADCK3	AQP5	AK2
ADCY6	AQP8	AK3
ADCY7	AQP8	AKAP10
ADCYAP1	ARF5	AKR1A1
ADCYAP1R1	ARFIP2	ALDH1L1
ADGRD1	ARHGAP1	ALDH4A1
ADGRD1	ARHGAP35	ALKBH4
ADGRF2	ARHGEF5	ALOX15
ADIG	ARID5A	ALS2CL
ADM	ARMC6	AMPD2
ADORA1	ARMC7	AMPD3
ADPRHL2	ARMC7	ANGPT2
ADRB3	ARPC1B	ANGPTL2
AGER	ARSA	ANGPTL2
AGK	ARVCF	ANGPTL4
AHSG	ASCC2	ANGPTL4
AIP	ASH1L	ANKH
AJUBA	ATF6B	ANKIB1
AK3	ATP1A2	ANKRD28
AKAP10	ATP5D	ANKS6
AKAP10	ATXN7L1	ANXA5
AKAP8	AXIN2	AP1M1
ALDH1L1	BACE1	APLNR
ALDH3A2	BAP18	AQP1
ALDH4A1	BARD1	AQP2
ALG11	BARX2	AQP8
ALKBH4	BATF	AREL1
ALPL	BAZ1B	ARF3
ALS2CL	BAZ2A	ARFGAP2
AMBP	BCDIN3	ARFGAP2
AMFR	BCL2L2	ARFGAP2
AMIGO1	BCL2L2-PABPN1	ARHGAP27
AMN	BCO1	ARHGAP35
AMOTL2	BFAR	ARHGEF10L
AMT	BIN1	ARMCX6
ANGPT2	BLVRA	ARPC3
ANGPTL2	BNIPL	ARSB
ANGPTL4	BRPF3	ARVCF
ANGPTL4	BYSL	ARVCF
ANKH	C14orf180	ASAP1
ANKRD13A	C16orf78	ASAP1
ANKRD35	C1orf109	ASB2
ANKRD65	C1orf109	ASB5
ANKS3	C1orf189	ASCL2
ANKS4B	C21orf2	ASF1B
ANKS6	C4orf45	ASGR2
ANKZF1	C5AR1	ATG101
ANO10	C6orf120	ATG4B
ANXA11	C8A	ATN1
AOC3	CABYR	ATP1A2
AP1M1	CACNG1	ATP6V0C
AP2A1	CACNG1	ATP6V1H
AP3D1	CACNG6	ATXN7L3
AP3M2	CALHM2	ATXN7L3
AP3S2	CALM1	AVPI1
AP5B1	CAMK2A	AXIN1
APBA2	CAMSAP2	AXIN2
APH1A	CAPN11	B4GALNT4
APLNR	CAPN6	B4GALT7
APMAP	CARHSP1	BAG1
APOLD1	CASKIN2	BAIAP2
APOPT1	CASP8	BARX2
APP	CASP9	BATF
APRT	CCDC137	BAZ2A
AQP1	CCDC151	BAZ2A
AQP2	CCDC69	BCAT2
AQP3	CCDC85C	BCL7B
AQP4	CCDC86	BCO1
AQP5	CCDC97	BDA20
AQP8	CCL22	BGN
ARF3	CCNY	BHLHE41
ARF5	CCR1	BLCAP
ARFGAP2	CD14	BNIP1
ARFGAP2	CD247	BOK
ARFIP2	CD300LG	BPI
ARFRP1	CDC27	BRF1
ARG1	CDC7	BRF2
ARHGAP1	CDH20	BTBD11
ARHGAP30	CDIPT	BTBD19
ARHGAP35	CDSN	C10orf35
ARHGAP36	CELF3	C11orf54
ARHGAP4	CERS5	C12orf43
ARHGDIA	CHAC1	C12orf43
ARHGDIG	CHD2	C14orf180
ARHGEF10L	CHD2	C14orf93
ARHGEF2	CHMP4B	C15orf40
ARHGEF25	CHRM4	C15orf41
ARHGEF5	CHST14	C16orf54
ARID5A	CHTF8	C17orf75
ARL2	CMTM4	C17orf78
ARMC6	CMTM5	C1orf159
ARMC7	CMTR1	C1orf159
ARMCX6	CNDP2	C1QTNF1
ARPC3	CNNM4	C20orf96
ARPP21	CNOT6L	C2CD3
ARRDC1	CNPPD1	C2orf54
ARRDC2	CNPY4	C3orf18
ARRDC4	COLGALT1	C5AR1
ARSA	COPZ1	C7
ARVCF	CPLX2	C7orf73
ASAP1	CPXM1	C8orf4
ASB5	CREB3L2	C9orf91
ASCC1	CREB3L3	CA7
ASCC2	CRY2	CABIN1
ASF1B	CSDC2	CABYR
ASGR2	CSRP1	CABYR
ASH1L	CSRP1	CACFD1
ASNS	CTNND1	CACFD1
ASS1	CTPS1	CACNG1
ATF6B	CTSF	CACNG2
ATG13	CUL7	CACNG3
ATG4B	CWC25	CAD
ATG4B	CYB561D2	CALB1
ATG7	CYB5R3	CALHM2
ATG9A	DAAM2	CALHM2
ATN1	DBNL	CAMK1G
ATOH8	DCLK3	CAMK2A
ATP13A1	DCPS	CAMKV
ATP1A2	DCTN2	CAMSAP1
ATP1B3	DCUN1D2	CAP1
ATP2A3	DDB1	CAPN11
ATP5D	DDX31	CAPN11
ATP6V0C	DGKD	CAPN5
ATP6V0E2	DHCR7	CAPN8
ATP8B2	DHRS7B	CAPNS1
ATXN2L	DIP2B	CARD10
ATXN7L1	DIRAS2	CARD6
ATXN7L3	DKC1	CASKIN2
ATXN7L3	DLG5	CAST
ATXN7L3B	DNAJA3	CAV3
AURKB	DNAJC16	CBX6
AURKB	DNAJC7	CBX6
AVPR2	DNM1	CCDC106
AXIN1	DNM2	CCDC167
AXIN2	DOCK2	CCDC167
B3GALT4	DOK5	CCDC189
B3GLCT	DPT	CCDC3
B4GALNT4	DPYSL3	CCDC69
B4GALT1	DRAM1	CCDC85C
B4GALT2	DRD2	CCDC85C
B4GALT7	DSCR3	CCDC85C
BACE1	DSG1	CCDC9
BAG1	DTX1	CCDC93
BAIAP2	DUSP9	CCDC93
BAP18	ECHS1	CCDC97
BARD1	EEF1AKMT1	CCL22
BATF	EFCAB6	CCL22
BAX	EFS	CCM2
BAZ1B	ELAVL4	CD151
BAZ2A	ELMO2	CD1A
BCAS4	EMD	CD247
BCDIN3	EMX2	CD47
BCL2	EMX2	CD79A
BCL2L2	ENDOU	CD79A
BCL2L2-PABPN1	ERI3	CD82
BCL7B	ERLIN1	CD86
BCO1	EVI5L	CDAN1
BDA20	EZH1	CDC27
BET1L	F11R	CDC42BPB
BFAR	FAAP20	CDC42BPB
BGN	FAM109B	CDC42EP1
BHLHE41	FAM188A	CDC42EP4
BIRC5	FAM189A2	CDC42EP5
BLVRA	FAM229A	CDC5L
BNIP1	FAM234A	CDCA7L
BOK	FAM26D	CDCA8
BOP1	FAM73B	CDH17
BPHL	FAM73B	CDH20
BRF1	FBF1	CDH23
BRF2	FBXL22	CDK16
BRPF3	FBXO10	CDK18
BSDC1	FBXO18	CDK20
BTBD11	FBXO18	CDK2AP2
BTBD6	FBXW9	CDKAL1
BTC	FCHO2	CDKN1A
BYSL	FGD1	CDNF
C10H11ORF46	FGFR1OP	CDPF1
C10orf35	FGFR3	CDS2
C10orf67	FITM2	CDSN
C12orf43	FKBP4	CELF3
C14orf180	FKBP6	CENPI
C14orf79	FNDC5	CEP104
C15orf41	FNDC5	CEP85L
C15orf52	FOSL2	CFTR
C16orf45	FOXP3	CGN1
C16orf5	FRMD4B	CHAF1A
C16orf54	FSCN1	CHKA
C16orf78	FUT10	CHMP4A
C16orf90	FUT6	CHMP6
C17orf62	FXYD7	CHP2
C17orf75	GAB3	CHRM4
C17orf78	GALNT16	CHST10
C19orf24	GANAB	CHST13
C19orf54	GDI1	CHST2
C1orf109	GFAP	CILP2
C1orf159	GFER	CIRBP
C1orf189	GGT7	CIRBP
C1QTNF1	GID4	CISH
C20orf27	GIMAP5	CKAP2
C21orf2	GINS4	CKM
C2CD2	GIPC1	CLCN7
C2CD2L	GJB3	CLDN18
C2orf49	GLTP	CLDN5
C2orf54	GLUL	CLIC3
C3orf18	GMIP	CLNS1A
C3orf18	GNB5	CMC1
C3orf52	GNG4	CMC1
C4orf45	GNG7	CMPK2
C5orf24	GNG7	CMTM6
C6orf120	GOLGA7B	CMTR1
C7H19orf53	GOLGA7B	CNGA2
C7orf26	GORASP2	CNRIP1
C7orf49	GPATCH2L	COIL
C8A	GPR17	COL6A1
C8orf4	GPR85	COL7A1
C8orf4	GPS1	COLQ
C8orf46	GRAP2	COMMD4
C9orf142	GRASP	COMMD4
C9orf69	GRASP	COMMD7
C9orf91	GRINA	COPS7A
CABIN1	GRM3	CORO2A
CABYR	GRM7	COX10
CACFD1	GSG1L	CPNE2
CACFD1	GTF3C1	CPNE7
CACNA1D	GYS1	CPPED1
CACNB3	H1F0	CRISP3
CACNG1	H2AFJ	CRISPLD2
CACNG2	HAUS7	CRYL1
CACNG3	HDAC7	CSDC2
CACNG6	HDHD3	CSDC2
CAD	HES2	CSE1L
CADM4	HID1	CSF2
CALB1	HIST1H2BF	CSNK2A2
CALM1	HIST2H2BE	CSRP1
CALML5	HK1	CTNNA1
CALY	HNRNPK	CTNS
CAMK1G	HOXB3	CTSZ
CAMK2A	HOXB4	CXorf56
CAMK2N2	ID1	CYB561
CAMSAP1	IFNAR2	CYB561D2
CAMSAP2	IFNGR1	CYB5R3
CAMSAP3	IGDCC3	CYP2C18
CAP1	IGDCC3	DAGLB
CAPN11	IGF2BP3	DAGLB
CAPN5	IGFBP4	DAP3
CAPN5	IL17D	DAZL
CAPN6	IL1B	DBN1
CAPN8	IMP4	DCP1A
CAPNS1	IPO5	DCPS
CARD11	IRF1	DDA1
CARHSP1	ISL2	DDI1
CASKIN2	ITFG2	DDX31
CASP8	JAM3	DECR2
CASP9	JAML	DEDD
CASR	JUN	DEDD
CAST	KCNAB3	DEPDC5
CAT	KCNH3	DES
CAV3	KCTD11	DEXI
CBLC	KCTD9	DEXI
CBR4	KDELC2	DGKD
CBX6	KHNYN	DGKD
CBX6	KIAA0100	DGKQ
CCDC106	KIAA0226L	DGKQ
CCDC116	KIAA0556	DHCR24
CCDC117	KIF2C	DHRS11
CCDC136	KIT	DHX35
CCDC137	KLHL18	DIRAS2
CCDC151	KLHL33	DLG5
CCDC189	KRT15	DLL1
CCDC3	KRT82	DLL4
CCDC58	LAMB2	DLX3
CCDC69	LARS2	DMTN
CCDC69	LAS1L	DMTN
CCDC71	LBH	DNAJC5
CCDC74B	LCP1	DNAJC5G
CCDC85C	LDB3	DNALI1
CCDC85C	LGALS7B	DOCK6
CCDC86	LHFPL2	DOCK8
CCDC9	LHX3	DPF2
CCDC93	LOC100126544	DPT
CCDC97	LOC407145	DPYSL5
CCDC97	LOC509810	DRAM1
CCL16	LOC509810	DRAXIN
CCL21	LOC512672	DRC1
CCL22	LOC616319	DRGX
CCM2	LOC617079	DSCR3
CCNI2	LOC618633	DSCR3
CCR1	LOC781977	DSG1
CCT3	LOC788205	DTNA
CD14	LOXL4	DUS1L
CD151	LRP5	DUS1L
CD247	LRRC16A	DUSP3
CD300LG	LRRC3	DZANK1
CD44	LRRC30	EAPP
CD46	LRRC47	ECE1
CD79A	LY6E	ECE2
CD82	LYPD3	ECHDC1
CD86	LYSMD2	EEF1A2
CD86	LZTS2	EEF1E1
CDC27	MACROD2	EFHD2
CDC27	MAP6D1	EFS
CDC34	MAPK12	EGR4
CDC42BPB	MAPK14	EHBP1L1
CDC42BPG	MAPK3	EHD4
CDC42EP1	MAPK8IP3	EIF2AK1
CDC42EP4	MAPKAP1	EIF3D
CDC42EP5	MAPRE3	EIF4A2
CDC5L	MASP1	EIF4H
CDC6	MBP	EIF5
CDC7	MCM3	ELAC2
CDCA8	MCRIP1	ELF3
CDH17	MED28	ELMO1
CDIPT	MED29	ENTPD1
CDK10	MEF2D	ENTPD1
CDK18	MFGE8	EPB41L5
CDK20	MGC152281	EPHX3
CDKN2B	MGC166429	ERAL1
CDPF1	MGRN1	ERCC6L2
CDPF1	MGRN1	ES1
CDR2	MID1IP1	EVI5L
CDX1	MIER2	EVI5L
CELF3	MLPH	EXOC3L4
CENPM	MMP15	EXTL1
CEP104	MMP15	EYA2
CEP85L	MMP17	EZH1
CERS2	MMP9	F13A1
CERS5	MPP2	F2R
CHAC1	MPZL3	FA2H
CHAF1A	MRC2	FAAH
CHD2	MRO	FAAP100
CHID1	MRPL54	FADS2
CHKA	MRPL54	FAH
CHMP4A	MRPS34	FAM101A
CHMP4B	MRTO4	FAM102A
CHMP6	M-SAA3.2	FAM117A
CHMP7	MTA2	FAM118A
CHP1	MTF1	FAM120C
CHRM4	MTMR14	FAM131A
CHRM4	MTUS2	FAM160A1
CHST10	MXRA8	FAM167A
CHST13	MYADML2	FAM167A
CHST14	MYBL2	FAM188A
CHTF8	MYBPC3	FAM19A5
CIAO1	MYL9	FAM26D
CIRBP	MYO1D	FAM3A
CISH	NAALADL1	FANCE
CITED4	NACC1	FASN
CKAP2	NAIF1	FASTKD3
CKB	NAP1L4	FBF1
CKM	NAT1	FBLIM1
CLCN4	NCAN	FBLN2
CLCN7	NCDN	FBXL16
CLDN18	NCKIPSD	FBXL16
CLDN19	NCMAP	FBXO18
CLDN2	NDUFAF6	FBXO21
CLDN5	NECTIN4	FBXO36
CLIC3	NFE2L1	FBXO7
CLN6	NKG7	FBXW4
CLPP	NKIRAS1	FBXW4
CLSTN3	NKIRAS2	FBXW8
CMC1	NKX2-1	FEM1A
CMPK2	NLGN2	FES
CMTM4	NLGN2	FGB
CMTM5	NNAT	FGD5
CMTM6	NOBOX	FGD5
CNDP2	NPAS1	FGD6
CNGA2	NPAS1	FGF11
CNNM4	NPR1	FGFR2
CNOT6L	NR4A3	FITM2
CNPPD1	NRADD	FKRP
CNPY4	NRAS	FLCN
CNR2	NSG2	FLT4
CNRIP1	NTNG2	FMNL3
COG4	NUDT7	FMR1
COL23A1	NUDT7	FN3KRP
COL26A1	NUDT7	FNDC5
COL27A1	NUDT7	FNDC8
COL4A1	NUMBL	FOXJ2
COL6A1	NUP43	FOXN1
COL7A1	OGFOD2	FOXO4
COLGALT1	OPA3	FRMD4A
COLQ	OSBPL7	FRMD8
COMMD4	OVOL1	FSCN1
COMMD7	OXLD1	FUNDC2
COPS7A	P2RX4	FUT10
COPS7B	P4HB	FUT10
COPZ1	PAK6	FUT11
CORO2A	PANK1	FYN
CORO6	PANX2	GAL3ST4
CORO7	PAOX	GALM
COX10	PAQR3	GALNT2
COX19	PAQR6	GALNT6
CPLX2	PAX5	GALNT9
CPLX2	PCID2	GAS8
CPNE7	PDCD1	GATA2
CPPED1	PDE1B	GATA5
CPXM1	PDE4DIP	GATAD2A
CRCP	PDE4DIP	GATAD2A
CREB3L2	PDPN	GATB
CREB3L3	PDSS2	GATSL3
CREB3L3	PDZD3	GBGT1
CREG1	PEA15	GCK
CRHR2	PEX10	GDAP1L1
CRISP3	PEX11A	GDI1
CRK	PFDN1	GDPD5
CRNKL1	PFKFB2	GFER
CRY2	PFKFB3	GGA1
CRYBA4	PGAM1	GGA2
CRYBA4	PGPEP1	GGA3
CRYL1	PGRMC2	GGA3
CSDC2	PHACTR1	GGCX
CSDC2	PHF13	GGT7
CSE1L	PHLDB3	GHRL
CSF2	PHOSPHO1	GJB3
CSNK1D	PIK3IP1	GLA
CSNK1D	PLA2G12A	GLRX3
CSNK1G1	PLA2G15	GNAL
CSRP1	PLA2G2D4	GNAL
CSTF2	PLA2G2D4	GNAT1
CTDNEP1	PLA2G2F	GNG3
CTNND1	PLA2G2F	GNG4
CTNND2	PLAC9	GNG7
CTNS	PLEKHB1	GOLGA5
CTPS1	PLEKHH3	GP2
CTTN	PLEKHM2	GPAM
CUL2	PLIN3	GPAM
CUL7	PLIN5	GPAT4
CUX2	PNPO	GPR143
CWC25	POGZ	GPR17
CXorf36	POLE4	GPR173
CXXC5	POLR1D	GPR176
CYB561	POLR1D	GPR183
CYB561A3	POLR3GL	GPR62
CYB5R3	PPIP5K2	GPS1
CYBA	PPP1R12C	GRAMD1A
CYP2C18	PPP1R14C	GRASP
CYP2U1	PPP1R16B	GRID1
CYP39A1	PRDX1	GRIPAP1
CYP4F2	PRELP	GRK1
CYTH4	PREX1	GRN
DAAM2	PRKCG	GSTM1
DAGLB	PROCR	GSTM1
DAP3	PROSAPIP1	GTF3C1
DAPK3	PROSER2	GTF3C5
DBN1	PRR15L	GTF3C5
DBNL	PRSS53	GUCD1
DCAF11	PSMB7	GUCY2C
DCLK1	PSTPIP1	GUCY2D
DCLK3	PTBP1	GUK1
DCPS	PTGFR	GYG2
DCTN2	PYCR1	GYS1
DCUN1D2	PYGB	GYS1
DDA1	PYGO2	H2AFX
DDB1	QKI	H4
DDX31	QRSL1	HABP2
DDX39B	R3HDM4	HAPLN3
DDX49	RAB15	HAUS2
DDX6	RAB15	HAUS5
DECR2	RAB33B	HEBP2
DEDD	RAB3B	HEPACAM
DEDD2	RAB40C	HEPACAM
DENND2A	RAB6B	HEPHL1
DEPDC5	RALGAPB	HES2
DES	RANBP1	HEYL
DES	RANGAP1	HIF3A
DET1	RAP1GAP	HIPK4
DEXI	RAP2B	HIST1H2BF
DGCR14	RAP2B	HK3
DGKD	RASA4B	HM13
DGKQ	RASA4B	HMBS
DHCR24	RASEF	HMGA1
DHCR7	RASL10A	HMOX1
DHRS11	RASSF5	HN1L
DHX34	RBFOX3	HNRNPAB
DHX35	RDH8	HNRNPDL
DIP2B	REEP2	HNRNPUL1
DIRAS2	RFC1	HOXA3
DKC1	RFC5	HOXB4
DLL1	RFX2	HP1BP3
DLL4	RGS16	HPCAL4
DLX3	RGS20	HPCAL4
DMBT1	RHOB	HPD
DMTF1	RIC3	HPDL
DMTN	RIMS2	HSD17B13
DNAAF1	RIPK3	HSF4
DNAH11	RNF185	HSPB6
DNAJA3	RNF185	HTR4
DNAJB11	RNF220	HTT
DNAJC11	RNF25	IBA57
DNAJC16	RPAP2	ICK
DNAJC5	RPL21	IFFO1
DNAJC5G	RPL22	IFFO1
DNAJC7	RRN3	IFFO2
DNM1	RXRB	IFFO2
DNM1L	RXRB	IFT140
DNM2	S100A14	IGDCC3
DOCK1	S1PR2	IGDCC3
DOCK2	SAP30BP	IGF2
DOCK6	SARS2	IGF2BP3
DOCK8	SARS2	IGSF9
DOK4	SART1	IKBKG
DOLPP1	SCAMP5	IL17D
DPP3	SCAMP5	IL1RN
DPT	SCAMP5	IL21R
DPYSL3	SCAP	IL22RA1
DPYSL5	SCARB1	IL2RA
DRAXIN	SCN4B	IL36RN
DRD2	SDC3	IL6R
DRGX	SDCBP2	ILDR2
DSCR3	SDCCAG3	IMP4
DSG1	SDCCAG3	IMPA1
DSG2	SEC16A	IMPA2
DTNA	SECTM1	ING4
DTNA	SEPN1	IPO5
DTNB	SEPN1	IPO9
DTX1	SERPINA3-1	IST1
DTX2	SERPINF2	ISY1
DUS1L	SERTAD3	ITGA2B
DUSP18	SERTAD3	ITGA3
DUSP3	SERTAD4	ITGA3
DUSP7	SEZ6L	ITGA5
DUSP9	SFTPC	ITK
DYNLL2	SFXN3	ITPRIP
E2F6	SGCB	JAK3
EAF1	SGSH	JAM3
ECE1	SH3GL1	JAML
ECE2	SH3GLB2	JARID2
ECHDC1	SHISA2	JDP2
EED	SIRPA	JUP
EEF1E1	SIRPA	KANK4
EFCAB6	SLC12A4	KCNA5
EFHD2	SLC17A6	KCNAB3
EFNB2	SLC1A4	KCNJ10
EGR4	SLC22A7	KCNMB1
EHBP1L1	SLC25A29	KCTD10
EHD4	SLC25A38	KCTD15
EHMT1	SLC25A44	KCTD5
EIF3B	SLC25A44	KIAA0141
EIF3D	SLC26A6	KIAA0226L
EIF4A2	SLC2A3	KIAA0319L
EIF4H	SLC31A1	KIAA0355
EIF5	SLC31A1	KIAA0930
ELAC2	SLC38A10	KIAA2012
ELAVL4	SLC39A3	KIAA2012
ELF3	SLC46A2	KIF3C
ELL	SLC46A3	KIF3C
ELMO1	SLC5A12	KIRREL3
ELMO2	SLC6A13	KIT
ELOVL3	SMG6	KLC2
EMC10	SMPD3	KLHL17
EMD	SNCB	KLHL33
EMID1	SNX12	KLHL33
EML2	SORL1	KRI1
EMX2	SPARC	KRT15
EMX2	SPATA13	KRT4
ENDOU	SPATA2	KRT6A
ENHO	SPN	KRT71
ENO3	SPNS1	KRT8
ENSA	SPOCK2	KRT80
ENTPD8	SPSB3	LAD1
EPAS1	SPTBN1	LAMP1
EPB41L4A	SPTBN5	LAS1L
EPB41L5	SRD5A1	LAX1
EPHA2	SSB	LDLR
EPS8L1	STARD13	LDLR
ERAL1	STARD7	LENG8
ERCC2	STAT3	LGALS9
ERGIC1	STK38L	LGALS9
ERI3	STK40	LHFPL2
ERLIN1	STOML2	LHFPL4
ERO1B	STOML2	LHFPL4
ES1	STPG1	LHX5
ESM1	STX1A	LIX1L
ESRP2	STX6	LMTK2
ESRRA	SULT4A1	LNX2
ETV1	SVOP	LOC100125266
EVA1B	SYNRG	LOC100125320
EVI5L	TADA3	LOC100298356
EVL	TAF8	LOC101904614
EXOC3L4	TAT	LOC101909378
EXT2	TBC1D14	LOC101909378
EXTL1	TBC1D22A	LOC101909715
EYA2	TBX19	LOC104968683
EZH1	TBX21	LOC509810
F11R	TCF12	LOC509810
F2R	TFCP2L1	LOC509810
FA2H	TFEB	LOC511818
FAAP100	TGFBR2	LOC512440
FAAP20	TGFBR2	LOC616364
FADS2	THOP1	LOC618737
FAM101A	TIMM22	LOC788112
FAM109B	TLE3	LOC788175
FAM117B	TMBIM1	LPAR3
FAM118A	TMEM101	LRG1
FAM127A;	TMEM104	LRRC10
FAM134A	TMEM129	LRRC47
FAM167A	TMEM18	LRRN4CL
FAM168B	TMEM184A	LRSAM1
FAM19A5	TMEM184B	LSM4
FAM229A	TMEM218	LTBP3
FAM234A	TMEM256-PLSCR3	LY6G5B
FAM26D	TMEM63A	LY6H
FAM3A	TMPRSS2	LYN
FAM53C	TMPRSS6	LYPD1
FAM73B	TNFSF13	LYPD3
FAM89B	TNK2	LYPD8
FANCE	TNPO3	LYZL6
FBF1	TNS1	MADD
FBLIM1	TNS4	MAK16
FBLN2	TOB2	MALL
FBN1	TOLLIP	MAP2K4
FBXL14	TOM1	MAPK12
FBXL16	TOM1L2	MAPK3
FBXO10	TOR1A	MAPK8IP3
FBXO18	TPRG1L	MAPK8IP3
FBXO18	TRABD	MAPK8IP3
FBXO44	TRAF1	MAPRE3
FBXW4	TRAF1	MAPT
FBXW5	TRAF3IP2	MAPT
FBXW9	TRAPPC12	MARCH6
FCGR3A	TRAPPC6A	MARCHF8
FCHO1	TREM2	MARVELD1
FCHO2	TRIM2	MAT1A
FDXR	TRIM29	MAT1A
FECH	TRIM63	MBD6
FEM1A	TSC22D4	MBL2
FGD1	TSKU	MCAM
FGD5	TTC19	MCAM
FGD6	TTLL11	MCART1
FGF11	TYRO3	MCAT
FGFR1	UBE2O	MCC
FKBP4	UBE2O	MCRIP1
FKBP6	UBE2V2	MED11
FKBP8	UBE3A	MED12
FKRP	UBE3C	MED15
FLCN	UCN3	MED19
FLT4	UFD1L	MED19
FMNL3	ULK3	MED20
FMOD	UNC13D	MEDAG
FMR1	UNC93B1	MEOX1
FNBP1	USP22	MESDC1
FNDC4	UTP15	METTL1
FNDC5	UTP15	MFAP4
FNDC8	VAMP1	MFGE8
FOS	VAT1	MFSD2A
FOSB	VAT1	MGAT4B
FOSL2	VCL	MGRN1
FOXJ2	VMA21	MGRN1
FOXN1	VPS25	MGRN1
FOXO4	VPS26B	MGRN1
FOXP3	VPS26B	MICU1
FOXRED1	VSTM2L	MIEN1
FOXS1	WASF2	MIF4GD
FRMD4B	WASF3	MLF2
FRMD6	WASF3	MLLT3
FRY	WASH1	MLPH
FSCN1	WBSCR17	MLPH
FSTL3	WDR1	MLPH
FUNDC2	WDR4	MLPH
FUNDC2	WDR43	MLST8
FUT10	WNK4	MMP15
FUT11	WNT2	MMP15
FUT6	WNT2B	MMP15
FXYD6	YARS2	MMP9
FXYD7	YIPF6	MOB3A
FYN	YIPF7	MOB3B
G6PC	YTHDF3	MOCS1
GAB3	YWHAB	MOGAT2
GABARAPL1	YWHAB	MORN5
GADD45G	ZAP70	MPRIP
GAL3ST1	ZDHHC3	MRPL48
GALNT14	ZDHHC3	MRPL54
GALNT16	ZFAND2A	MRPS11
GALNT2	ZFAND3	MRPS12
GALNT6	ZNF23	MRPS18A
GALNT9	ZNF385A	MRPS34
GANAB	ZNF579	MTFP1
GAS7	ZNF691	MTFR1
GAS8	ZNRF1	MTHFD2
GATA2	ZSCAN21	MTHFS
GATAD2A		MTMR10
GATB		MTMR3
GBGT1		MTMR4
GCK		MTURN
GDE1		MUL1
GDI1		MUS81
GDPD5		MXD1
GFAP		MXD3
GFER		MXD3
GGA1		MXD4
GGA1		MYADML2
GGA3		MYBPC3
GGT7		MYO18A
GHDC		MYO1D
GID4		MYO1F
GIMAP5		MYOZ3
GINS3		NACC1
GIPC1		NANOS3
GIT2		NAPA
GJB1		NAPA
GJB3		NAPB
GJC3		NAPG
GLCE		NARF
GLTP		NAT15
GLUL		NAT9
GLYR1		NAV1
GMDS		NCAN
GMFB		NCAN
GMIP		NCAPH
GNAL		NCBP1
GNAT1		NCDN
GNG4		NCOR1
GNG7		NDE1
GNPTG		NDUFA4L2
GOLGA7B		NECAB2
GON4L		NEDD1
GORASP2		NEIL1
GP2		NEMP1
GPAM		NEMP1
GPAT3		NFE2L1
GPAT4		NFS1
GPATCH2L		NIFK
GPATCH2L		NKD1
GPR143		NLGN2
GPR162		NLRP5
GPR17		NLRP5
GPR173		NOL12
GPR176		NOL4L
GPR182		NOL4L
GPR62		NOP16
GPR85		NOP2
GPS1		NOXA1
GPSM1		NPLOC4
GPT2		NPM3
GRAMD1A		NPTX1
GRASP		NPTX2
GRB10		NR1H2
GRIA2		NR1H3
GRID1		NR2F6
GRINA		NRADD
GRIPAP1		NRBP1
GRK1		NRDC
GRK5		NRDE2
GRK6		NRSN2
GRM3		NRSN2
GRM7		NRXN2
GRN		NUCKS1
GSDMC		NUDT3
GSG1L		NUDT7
GSTM1		NUDT7
GTF3C1		NUMBL
GTF3C2		NUP43
GTF3C5		NUTF2
GTPBP1		OAZ2
GTPBP2		OCEL1
GUCD1		OCIAD2
GUCY2D		ODF4
GUCY2F		OGN
GYPC		ORAI3
GYS1		ORC5
H1F0		OS9
H2AFJ		OSBP
H2AFX		OSBPL7
H4		OSR1
HAAO		OSR1
HABP2		OVOL1
HAND1		OXLD1
HAND2		P2RX4
HAPLN2		P2RY2
HAUS5		P3H1
HAUS7		PACSIN1
HDAC10		PACSIN1
HDAC7		PAK1
HDHD3		PAK6
HEBP2		PAMR1
HEPACAM		PAPD7
HEPHL1		PAPD7
HES2		PAQR3
HES5		PAQR8
HEYL		PARG
HGH1		PARK2
HID1		PCBP4
HIF3A		PCDH1
HIPK4		PCDHA12
HIRA		PCMTD1
HIST1H1D		PCNX2
HIST1H1E		PDCD1
HIST2H2BE		PDDC1
HK1		PDDC1
HK3		PDE1B
HLCS		PDE2A
HM13		PDHA1
HM13		PDK2
HMGA1		PDRG1
HN1		PDZD11
HN1L		PDZD3
HNRNPAB		PEA15
HNRNPK		PEAR1
HOMER2		PEX10
HOXA3		PFDN1
HOXB3		PFKFB3
HOXB4		PFKFB4
HOXC9		PFKL
HOXD4		PGAP3
HPCAL4		PHACTR1
HPCAL4		PHC2
HPD		PHF19
HRMT1L2		PHF20L1
HSD11B2		PHF20L1
HSD17B12		PHYHIP
HSF1		PI16
HSPA12B		PI16
HSPB6		PI4K2A
HTR4		PI4K2A
ICK		PI4KB
ID1		PIDD1
ID3		PIK3IP1
IDH1		PINK1
IER2		PIP5K1A
IFFO2		PITX3
IFNAR1		PLA2G4F
IFNAR2		PLA2G5
IFNGR1		PLA2G6
IFT140		PLAC9
IFT46		PLCB3
IGDCC3		PLCG2
IGF2		PLCL2
IGFBP4		PLEKHF1
IGFBP6		PLEKHM2
IGSF9		PLIN5
IKBKB		PLPP7
IL12RB1		PLPPR2
IL17D		PLPPR2
IL17D		PLXNB2
IL21R		PNKD
IL22RA1		POGZ
IL2RA		POLDIP3
IL3		POLE4
IL36RN		POLR1A
IL6R		POLR2H
ILDR2		POLR3GL
IMPA2		POLR3H
IMPDH1		POMK
ING4		PPIH
INPP5K		PPIL4
IP6K3		PPP1R12C
IPO5		PPP1R16B
IPO9		PPP1R16B
IQGAP1		PPP1R37
IRAK1		PPP1R37
IRF1		PPP1R3F
ISL2		PPP2R2A
ISOC2		PPP2R3B
IST1		PPP2R5C
ISY1		PPP2R5C
ITFG2		PPP6R1
ITGA2B		PQLC1
ITGA3		PRDM6
ITGA3		PREB
ITGA5		PRELID1
ITIH4		PRG3
ITK		PRKAR1A
ITM2C		PRKCG
ITPA		PRKCG
ITPRIP		PRMT8
IVD		PRPF4
IWS1		PRPS1
JAK3		PRR15L
JAM3		PRR36
JAML		PSAP
JARID2		PSAP
JARID2		PSAPL1
JDP2		PSMD11
JMJD7		PTAFR
JUN		PTAFR
JUP		PTCD2
KAT5		PTPN7
KAZALD1		PTPRA
KCNA5		PTRHD1
KCNB1		PTRHD1
KCNC1		PUF60
KCNE4		PYGB
KCNF1		QKI
KCNH3		QRICH1
KCNIP2		QSOX1
KCNJ10		R3HDM4
KCNJ11		R3HDM4
KCNJ2		RAB22A
KCNJ2		RAB22A
KCNMB1		RAB26
KCTD10		RAB29
KCTD10		RAB32
KCTD11		RAB33B
KCTD15		RAB3B
KCTD17		RAB3D
KCTD5		RAB40C
KCTD7		RAB6B
KCTD7		RAC2
KCTD9		RAD1
KDELC2		RAD23A
KDF1		RAD51AP1
KDM4B		RAD9A
KEAP1		RANBP3
KHNYN		RARA
KIAA0100		RASD2
KIAA0141		RASEF
KIAA0226L		RASSF7
KIAA0226L		RAVER1
KIAA0319L		RCAN3
KIAA0355		RCE1
KIAA0930		RCL1
KIAA1468		RDH13
KIAA1671		RDH13
KIF15		RDH8
KIF2C		RDM1
KIF3C		RDM1
KLC2		REEP2
KLF5		REEP2
KLHDC3		RELT
KLHDC8B		RERG
KLHL12		RETSAT
KLHL13		RFX2
KLHL18		RGP1
KLHL21		RGR
KLHL29		RGS16
KLHL33		RGS19
KRT31		RGS2
KRT4		RHOD
KRT6A		RHOF
KRT71		RIBC1
KRT74		RIOK3
KRT8		RLBP1
KRT80		RND2
KRT81		RNF185
KRT82		RNF43
L1CAM		RNF44
L3HYPDH		RNF7
LAD1		RPAP2
LAMP1		RPH3AL
LAMTOR1		RPRD1B
LARGE2		RPS6KA4
LARP1		RPS6KL1
LARS2		RRAD
LARS2		RRM2
LASP1		RSAD2
LASS1		RSPO3
LBH		RTP5
LBX1		RUFY4
LCP1		S100A14
LDB3		S100A16
LDHD		S100B
LDLR		SAP30BP
LEMD2		SARS
LENG8		SARS2
LENG8		SARS2
LEP		SBF1
LETMD1		SCAMP2
LGALS12		SCAMP4
LGALS7B		SCAMP4
LGALS9		SCAMP5
LHFPL2		SCAMP5
LHFPL2		SCFD2
LHFPL4		SCN1B
LHX3		SCN4B
LIMK2		SCN8A
LLGL1		SCRN1
LMOD1		SDC1
LMTK2		SDR16C6
LOC100125266		SDSL
LOC100125320		SEC14L1
LOC100125763		SEPN1
LOC100126544		SEPT6
LOC100296211		SEPW1
LOC100298356		SEPW1
LOC101904614		SERPINA12
LOC101909378		SERPINB9
LOC101909378		SEZ6
LOC101909715		SEZ6L2
LOC104968683		SF3A1
LOC407145		SF3A3
LOC504861		SFRP2
LOC507581		SFTA2
LOC508153		SGSH
LOC509810		SGSH
LOC509810		SGSM3
LOC509961		SH2D2A
LOC511818		SH2D2A
LOC512672		SH3GL1
LOC616319		SH3TC1
LOC616364		SHC2
LOC618633		SHC3
LOC781977		SHC3
LOC783279		SHISA2
LOC788112		SHMT1
LOC788205		SIAH1
LOXL4		SIDT2
LOXL4		SIDT2
LPAR3		SIGLEC10
LPCAT3		SIGLEC10
LRCH4		SIN3B
LRP10		SIPA1L2
LRP5		SIRT6
LRRC10B		SIX3
LRRC16A		SKA3
LRRC3		SKAP2
LRRC30		SLA
LRRC47		SLAMF7
LRRC8A		SLC12A4
LRRFIP1		SLC12A5
LRRN4CL		SLC12A7
LRSAM1		SLC16A3
LSM14A		SLC22A7
LSM4		SLC25A1
LSS		SLC25A25
LTBP2		SLC25A39
LTBP3		SLC27A5
LY6E		SLC2A3
LY6E		SLC2A3
LYPD1		SLC2A8
LYPD8		SLC30A3
LZTS2		SLC35A4
MACROD2		SLC35E1
MAD1L1		SLC35E1
MADD		SLC35F6
MAF1		SLC35F6
MAFG		SLC37A1
MAGED4B		SLC37A2
MAK16		SLC37A2
MALL		SLC38A3
MAN1B1		SLC38A7
MAP1LC3B2		SLC39A13
MAP2K3		SLC39A13
MAP2K4		SLC39A14
MAP6D1		SLC39A9
MAP7D1		SLC45A4
MAPK12		SLC46A3
MAPK14		SLC4A3
MAPK3		SLC5A1
MAPK8IP1		SLC6A1
MAPK8IP2		SLC6A12
MAPK8IP3		SLC6A9
MAPKAP1		SLC6A9
MAPKAPK3		SLC9A1
MARCH6		SMAGP
MARCHF8		SMG5
MARS2		SMIM1
MARVELD1		SMIM10
MASP1		SMIM24
MAT1A		SMIM24
MBD6		SMYD1
MBL2		SMYD5
MBP		SNAI1
MC1R		SNAPIN
MCAM		SNF8
MCAT		SNHG12
MCC		SNRNP40
MCHR1		SNX9
MCM5		SORBS2
MCRIP1		SORBS2
MDFIC		SOX10
MDGA1		SPATC1L
MED15		SPEF1
MED18		SPG21
MED19		SPINLW1
MED19		SPNS3
MED20		SPON1
MED22		SPR
MED28		SPRY4
MED29		SPTA1
MED9		SPTBN5
MEDAG		SRPK1
MEF2BNB		ST14
MEF2D		STAC3
MEIS3		STARD3
MEOX1		STARD7
MESDC1		STAT3
METTL1		STMN3
MFAP4		STRA6
MFGE8		STX6
MFNG		SUCLG1
MFSD10		SUMF2
MFSD2A		SV2B
MFSD6		SYNE2
MFSD7		SYT13
MGAT4B		SYT4
MGAT5B		SZRD1
MGC152281		TACR2
MGC166429		TADA3
MGRN1		TAF8
MIA3		TASP1
MICALL1		TBC1D14
MICU1		TBC1D14
MID1IP1		TBC1D14
MIEF1		TBC1D17
MIEN1		TBC1D20
MIER2		TBC1D22A
MIF		TBC1D22B
MKS1		TBX19
MLF2		TCEANC2
MLLT3		TCF7L2
MLPH		TCF7L2
MLPH		TCF7L2
MLST8		TCL1B
MLXIPL		TCN2
MMP11		TCP11
MMP15		TCTN1
MMP15		TDG
MMP9		TDG
MOB2		TEAD3
MOB3A		TEAD3
MOB3B		TFAP2A
MOB3B		TFB1M
MOB3C		TFCP2L1
MOCS1		TFCP2L1
MOCS3		TFF3
MOG		TGFB2
MOGAT2		TGFBR2
MPP1		TGFBRAP1
MPP2		TGFBRAP1
MPRIP		TGFBRAP1
MPZL3		TGM2
MRAS		TGM2
MRC2		THBS1
MRO		THEM6
MROH6		THRA
MRPL28		TIMM22
MRPL48		TJAP1
MRPL49		TLE3
MRPL54		TLK1
MRPL55		TLK2
MRPS11		TLR2
MRPS18A		TMBIM1
MRPS2		TMC6
MRPS27		TMCC3
MRPS34		TMED10
MRTO4		TMEM109
M-SAA3.2		TMEM140
MSANTD4		TMEM145
MSLNL		TMEM150A
MSX2		TMEM176A
MT4		TMEM176B
MTA2		TMEM176B
MTCH1		TMEM184B
MTCH2		TMEM184B
MTF1		TMEM186
MTFP1		TMEM216
MTFR1		TMEM229B
MTFR1L		TMEM242
MTG1		TMEM246
MTHFD2		TMEM254
MTHFS		TMEM266
MTMR3		TMEM37
MTMR4		TMEM38A
MTURN		TMEM42
MTURN		TMEM88B
MUL1		TMEM8B
MUS81		TMEM9
MUSK		TMEM94
MXD1		TNFAIP8L1
MXD3		TNFAIP8L2
MXD4		TNFRSF1A
MXRA8		TNFRSF1B
MYADM		TNK2
MYADML2		TNS3
MYBL2		TNS4
MYBPC3		TOLLIP
MYD88		TOM1
MYL9		Tom40B
MYO1C		TOP3A
MYO1D		TP53
MYO1F		TPD52L2
MYOM1		TPPP3
MYOM2		TRABD
MYOZ3		TRADD
NAALADL1		TRAF1
NACC1		TRAF3IP1
NACC1		TRAIP
NAGA		TRBV29-1
NAGLU		TRIM10
NAIF1		TRIM11
NANOS3		TRMT12
NAPA		TRMT61A
NAPB		TRPV4
NARF		TRPV6
NAT1		TSNARE1
NAT9		TSPAN11
NAV1		TSPO
NCAN		TSPOAP1
NCAN		TSPYL1
NCAPH		TSPYL1
NCBP1		TSPYL2
NCDN		TSSC1
NCKIPSD		TTC9C
NCMAP		TTF2
NCOA5		TTL
NCS1		TTLL11
NDE1		TTLL12
NDRG3		TTR
NDST2		TTYH2
NECAB2		TULP3
NECAB3		TWF2
NECTIN4		TXNDC12
NEDD1		TYK2
NEMP1		TYRO3
NEO1		UBAC1
NEURL1		UBE2A
NFATC4		UBE2I
NFE2L1		UBE2Z
NFKBIL1		UBL4B
NFS1		UBR5
NINJ1		UBR7
NIP7		UBTD1
NKAPL		UBXN2A
NKG7		ULK2
NKIRAS1		ULK2
NKIRAS1		ULK3
NKIRAS2		UNG
NKX2-1		UNG
NKX2-5		UNK
NLGN2		UPK1A
NLGN3		URB2
NLRC3		URM1
NLRP5		UROS
NME6		USB1
NMRAL1		USP22
NNAT		UTP15
NNAT		VAC14
NOBOX		VAMP1
NOL12		VAMP8
NOL6		VAT1
NOXA1		VDAC2
NOXA1		VIPR1
NPAS1		VMAC
NPC1		VPS26A
NPLOC4		VPS26B
NPM3		VPS35
NPTX1		VPS45
NPTX2		VPS51
NR1H2		VPS52
NR2F6		VSTM2L
NR4A3		VWA1
NRADD		WASF2
NRAS		WBSCR17
NRBP1		WDR1
NRDE2		WDR4
NRSN2		WDR43
NRXN2		WDR54
NSG2		WDR81
NSUN2		WDR81
NTN5		WDR82
NTNG2		WDR82P1
NTNG2		WDR83OS
NUAK2		WDR83OS
NUCB1		WDR89
NUCKS1		WEE1
NUDC		WEE1
NUDCD3		WISP2
NUDT16L1		WNT2B
NUDT3		WTIP
NUDT7		WWP2
NUDT7		XRCC3
NUMBL		YPEL1
NUP188		ZACN
NUP210		ZAP70
NUTF2		ZCCHC24
NXN		ZCCHC7
OAZ2		ZDHHC9
OCRL		ZFAND2A
ODF4		ZFAND3
OGFOD2		ZFAND4
OGFR		ZFYVE27
OPA3		ZMAT2
OPTC		ZNF189
ORAI3		ZNF23
ORC5		ZNF286A
ORMDL3		ZNF362
OSBP		ZNF579
OSR1		ZNF674
OTUB2		ZNF771
OTULIN		ZPBP2
OVOL1
OXLD1
P2RX1
P2RX3
P3H1
P3H2
P4HB
PACSIN1
PAEP
PAICS
PAK1
PAK6
PANK1
PAOX
PAPD7
PAPD7
PAQR3
PAQR6
PAQR8
PARD6G
PARG
PARN
PARP16
PARP16
PATL1
PAX5
PC
PCBP4
PCDH1
PCDH12
PCID2
PCIF1
PCK1
PCMTD1
PCMTD2
PCOLCE
PCSK7
PDCD1
PDDC1
PDDC1
PDE1B
PDE2A
PDE4B
PDE4DIP
PDE4DIP
PDGFB
PDIA3
PDK2
PDK4
PDPN
PDRG1
PDSS2
PDXP
PDZD11
PDZD3
PEA15
PERM1
PERP
PEX10
PEX11A
PEX14
PEX6
PFDN1
PFDN1
PFKFB2
PFKFB3
PFKFB4
PFKL
PGAM1
PGAM5
PGAP2
PGAP3
PGBD5
PGF
PGK1
PGPEP1
PGPEP1
PGRMC2
PGS1
PHACTR1
PHACTR4
PHF13
PHF19
PHF20L1
PHOSPHO1
PHYHIP
PI16
PI4K2A
PI4KA
PIDD1
PIGQ
PIGU
PIK3IP1
PIN1
PINK1
PIP5K1A
PISD
PITRM1
PITX3
PKIA
PKIG
PLA2G12A
PLA2G15
PLA2G2D4
PLA2G2F
PLA2G4F
PLA2G6
PLAC9
PLCB3
PLCD1
PLCD3
PLCG2
PLCL2
PLCXD1
PLD3
PLEKHB1
PLEKHD1
PLEKHH3
PLEKHM1
PLEKHM2
PLEKHO1
PLEKHO2
PLIN2
PLIN3
PLOD3
PLP2
PLPP7
PLPPR2
PLS3
PMF1
PMM2
PMP22
PMPCA
PNKD
PNMAL1
PNPLA1
PNPLA2
PNPLA6
PNPO
PNRC2
POFUT1
POFUT2
POGZ
POLDIP2
POLDIP3
POLL
POLR1A
POLR3GL
POLR3H
POMK
POR
POU2AF1
PPCDC
PPFIA4
PPIE
PPIP5K2
PPP1CA
PPP1R12C
PPP1R14C
PPP1R16B
PPP1R1A
PPP1R35
PPP1R37
PPP1R3F
PPP1R8
PPP2R2A
PPP2R3B
PPP2R5C
PPP2R5D
PPP4R1
PPP6R1
PPP6R3
PPT1
PRDM6
PRDM8
PREB
PRELID2
PRELP
PREX1
PRG3
PRKAR1A
PRKCB
PRKCG
PRMT8
PROCR
PROSAPIP1
PROSER2
PRPF19
PRPS1
PRR15L
PRR36
PRRG2
PRSS53
PSAP
PSAP
PSAPL1
PSAPL1
PSD
PSMC3IP
PSRC1
PSTPIP1
PTAFR
PTBP1
PTDSS1
PTGFR
PTK7
PTMS
PTPA
PTPMT1
PTPN1
PTPN5
PTPN7
PTPRA
PTPRS
PTPRU
PTRF
PTRF
PTRHD1
PTTG1IP
PUF60
PYCR2
PYCRL
PYGO2
PYY
QRSL1
QSOX1
R3HDM4
RAB11B
RAB15
RAB22A
RAB26
RAB32
RAB35
RAB3B
RAB3D
RAB3IL1
RAB6B
RAB7B
RABL6
RAC2
RAC3
RAD18
RAD51AP1
RAD51B
RAD9A
RAI1
RALBP1
RALGAPB
RANBP17
RANBP3
RANGAP1
RAP2B
RAPGEF2
RARA
RASA4B
RASA4B
RASD2
RASEF
RASGEF1B
RASL10A
RASSF1
RASSF5
RASSF7
RAVER1
RB1
RB1CC1
RBBP4
RBCK1
RBM14
RBMS2
RBPMS2
RCAN3
RCC2
RCN3
RDH13
RDH8
RECQL4
REEP2
RELT
RELT
RER1
RETN
REXO1
RFC5
RFC5
RFX2
RGP1
RGS14
RGS16
RGS19
RGS20
RHBDD2
RHBDL1
RHOB
RHOD
RHOF
RHOU
RIBC1
RIC3
RIMS2
RIN1
RIOK3
RIPK3
RIPK3
RMND5B
RNASET2
RND1
RND2
RNF114
RNF145
RNF183
RNF185
RNF220
RNF25
RNF7
RNPEPL1
ROR2
RPAP2
RPAP2
RPL21
RPL22
RPL22
RPRD1B
RPRM
RPRML
RPS6KA1
RPS6KA4
RPS6KL1
RPUSD1
RRAD
RRM2
RRN3
RSAD2
RTCB
RTP5
RUFY4
RXRB
S100A14
S100A16
S100A9
S1PR2
SAP30BP
SARM1
SARS2
SART1
SART3
SBF1
SBNO2
SCAMP2
SCAMP4
SCAMP4
SCAMP5
SCARB1
SCN1B
SCN4B
SCN8A
SCO1
SCRN1
SCRN1
SCTR
SDC1
SDC3
SDCBP2
SDCCAG3
SDHC
SEC1
SEC14L1
SEC14L2
SECISBP2
SECTM1
SELPLG
SEMA4F
SEMA7A
SEPN1
SEPW1
SERPINA11
SERPINA12
SERPINA3-1
SERPINA6
SERPINB9
SERPINF2
SERTAD3
SERTAD4
SESN1
SEZ6
SF3A1
SF3B1
SFRP1
SFRP2
SFTA2
SFTPC
SFXN3
SGCB
SGSH
SGSM3
SGTA
SH2D2A
SH3GL1
SH3GLB2
SHARPIN
SHB
SHC1
SHC2
SHC3
SHC3
SHISA2
SIDT2
SIGLEC10
SIGMAR1
SIPA1L2
SIRPA
SIX3
SKA3
SKAP2
SLA
SLAMF7
SLAMF9
SLC12A7
SLC13A4
SLC13A4
SLC15A1
SLC15A4
SLC16A3
SLC16A5
SLC17A6
SLC1A4
SLC22A23
SLC25A1
SLC25A19
SLC25A22
SLC25A25
SLC25A29
SLC25A38
SLC25A39
SLC25A44
SLC26A6
SLC27A5
SLC2A1
SLC2A3
SLC2A3
SLC2A6
SLC2A8
SLC30A2
SLC30A3
SLC30A3
SLC31A1
SLC35A4
SLC35A5
SLC35B2
SLC35E1
SLC35F6
SLC35F6
SLC37A1
SLC37A2
SLC38A10
SLC39A1
SLC39A13
SLC39A13
SLC39A14
SLC39A3
SLC39A5
SLC39A7
SLC43A2
SLC43A3
SLC44A2
SLC45A4
SLC46A1
SLC46A3
SLC48A1
SLC4A3
SLC5A12
SLC5A2
SLC6A1
SLC6A13
SLC6A19
SLC6A9
SLC7A4
SLC7A5
SLC7A6
SLC7A8
SLC9A3R2
SLIT3
SMG5
SMG6
SMG9
SMIM1
SMIM24
SMIM24
SMIM3
SMIM5
SMO
SMPD3
SMYD1
SNAI1
SNAPC2
SNAPC5
SNCB
SNHG12
SNRNP40
SNRNP48
SNX12
SNX9
SORBS2
SORL1
SOX10
SOX13
SP1
SPACA9
SPARC
SPATA13
SPATA2
SPATC1L
SPATS2
SPN
SPNS3
SPOCK2
SPON1
SPR
SPRY4
SPSB1
SPSB2
SPSB4
SPTAN1
SPTB
SPTBN1
SPTBN5
SRD5A1
SREBF1
SRP68
SRPK1
SRPX
SSB
SSBP3
SSNA1
ST14
ST3GAL4
ST6GAL1
STAC
STAC3
STARD13
STARD3
STARD7
STK11
STK19
STK25
STK38L
STK40
STOML2
STPG1
STS
STX1A
STX4
STX6
STXBP1
SUCLG1
SUGP1
SUMF1
SUMF2
SUPT4H1
SUPT4H1
SUPT6H
SUV39H1
SV2A
SV2B
SVOP
SWAP70
SYNE2
SYNGAP1
SYNRG
SYS1
SYT13
SYT4
SYT7
SZRD1
TACR2
TAF4B
TAF8
TAGLN2
TAPBPL
TASP1
TAT
TBC1D10C
TBC1D14
TBC1D17
TBC1D22A
TBC1D22B
TBC1D4
TBX21
TBXA2R
TCF15
TCF23
TCF7L2
TCL1B
TCN2
TCP11
TDG
TDRD10
TEAD3
TEAD3
TEX261
TEX264
TFAP2A
TFAP4
TFB1M
TFCP2L1
TFDP1
TFEB
TFF3
TGFB2
TGFB3
TGFBR2
TGFBRAP1
TGFBRAP1
TGM2
THAP3
THEM6
THNSL2
THOP1
THRA
THY1
TIMM22
TIMM22
TIMP1
TJAP1
TLE3
TLK1
TLR2
TM6SF2
TM9SF3
TMBIM1
TMCC3
TMED4
TMED9
TMEM101
TMEM104
TMEM106A
TMEM109
TMEM119
TMEM134
TMEM143
TMEM145
TMEM150A
TMEM176A
TMEM176B
TMEM18
TMEM184A
TMEM184B
TMEM186
TMEM187
TMEM199
TMEM203
TMEM214
TMEM218
TMEM229B
TMEM231
TMEM242
TMEM256-PLSCR3
TMEM266
TMEM35A
TMEM38A
TMEM42
TMEM43
TMEM51
TMEM63A
TMEM63B
TMEM88B
TMEM8B
TMEM9
TMPRSS6
TMSB10
TNF
TNFAIP8L1
TNFAIP8L1
TNFAIP8L2
TNFRSF1A
TNFRSF1B
TNFSF13
TNIP1
TNK1
TNK2
TNKS
TNNC1
TNPO3
TNS1
TNS3
[truncated: 197 more rows]
