# Supplementary material for: Regulatory Role of microRNA of Milk Exosomes in Mastitis of Dairy Cows
Source: Animals (Basel). 2023 Feb 24;13(5):821. doi: 10.3390/ani13050821 (PMC10000098; doi:10.3390/ani13050821)
Supplement: Supplementary file 1 [file animals-13-00821-s001.zip › Supplementary_Table_S3.xlsx]

## Sheet: Pathways
Supplementary Table S3. Pathway analysis of the target genes of miRNA differentially expressed (p < 0.05 after HB correction for multiple testing) in milk exosomes sampled from healthy (H), with subclnical mastitis (SCM) or at risk of mastitis (ARM) cows. Target genes are reported in Supplementary Table S3.
H_ARM							H_SCM							ARM_SCM
Pathway	Total	Expected	Hits	Pval	P val adj		Pathway	Total	Expected	Hits	Pval	Pval adj		Pathway	Total	Expected	Hits	Pval	Pval adj
MAPK signaling pathway	258	25.3	47	1.89e-05	0.00189		TNF signaling pathway	111	3.54	14	1.02e-05	0.000545		Chagas disease (American trypanosomiasis)	114	6.38	17	0.000182	0.0151333
Dilated cardiomyopathy	86	8.45	21	6.2e-05	0.00205		Salmonella infection	83	2.64	12	1.09e-05	0.000545		Endocytosis	263	14.7	29	0.000329	0.0151333
Adherens junction	68	6.68	18	6.66e-05	0.00205		Leukocyte transendothelial migration	118	3.76	13	8.98e-05	0.00299333		Epstein-Barr virus infection	193	10.8	23	0.000454	0.0151333
Arrhythmogenic right ventricular cardiomyopathy (ARVC)	69	6.78	18	8.2e-05	0.00205		Cholinergic synapse	111	3.54	12	0.000201	0.00414286		Hepatitis C	134	7.49	17	0.00123	0.0236667
Insulin secretion	83	8.15	20	0.000113	0.0022		Adherens junction	68	2.17	9	0.000278	0.00414286		TNF signaling pathway	111	6.21	15	0.00124	0.0236667
Glycerophospholipid metabolism	97	9.53	22	0.000136	0.0022		Hepatitis B	150	4.78	14	0.000288	0.00414286		Bile secretion	69	3.86	11	0.00142	0.0236667
TNF signaling pathway	111	10.9	24	0.000152	0.0022		Estrogen signaling pathway	99	3.15	11	0.00029	0.00414286		MAPK signaling pathway	258	14.4	26	0.00246	0.0291765
Hypertrophic cardiomyopathy (HCM)	80	7.86	19	0.000204	0.0025		Osteoclast differentiation	137	4.36	13	0.000404	0.00505		T cell receptor signaling pathway	108	6.04	14	0.00265	0.0291765
Chagas disease (American trypanosomiasis)	114	11.2	24	0.000234	0.0026		Viral carcinogenesis	239	7.61	18	0.000594	0.00617		Dilated cardiomyopathy	86	4.81	12	0.00283	0.0291765
Other types of O-glycan biosynthesis	30	2.95	10	0.00038	0.0036		T cell receptor signaling pathway	108	3.44	11	0.000617	0.00617		Phosphatidylinositol signaling system	99	5.54	13	0.00331	0.0291765
Leukocyte transendothelial migration	118	11.6	24	0.000404	0.0036		Dopaminergic synapse	130	4.14	12	0.000859	0.00780909		Adherens junction	68	3.8	10	0.00423	0.0291765
Rap1 signaling pathway	216	21.2	37	0.000511	0.0037		Melanogenesis	100	3.18	10	0.00125	0.0103077		Purine metabolism	177	9.9	19	0.0046	0.0291765
Endocytosis	263	25.8	43	0.00052	0.0037		Amphetamine addiction	68	2.17	8	0.00134	0.0103077		Lysosome	127	7.1	15	0.00468	0.0291765
Vasopressin-regulated water reabsorption	48	4.71	13	0.000531	0.0037		Fc gamma R-mediated phagocytosis	86	2.74	9	0.00158	0.0112857		Hypertrophic cardiomyopathy (HCM)	80	4.47	11	0.00468	0.0291765
Fc gamma R-mediated phagocytosis	86	8.45	18	0.00147	0.0084		Endocytosis	263	8.38	18	0.00178	0.0118667		Fc epsilon RI signaling pathway	69	3.86	10	0.00471	0.0291765
Choline metabolism in cancer	100	9.82	20	0.00148	0.0084		Toll-like receptor signaling pathway	107	3.41	10	0.00209	0.0130625		Arrhythmogenic right ventricular cardiomyopathy (ARVC)	69	3.86	10	0.00471	0.0291765
Sphingolipid signaling pathway	122	12	23	0.00157	0.0084		Adrenergic signaling in cardiomyocytes	147	4.68	12	0.00248	0.0145882		Hematopoietic cell lineage	92	5.14	12	0.00496	0.0291765
Leishmaniasis	73	7.17	16	0.0016	0.0084		Prolactin signaling pathway	76	2.42	8	0.00275	0.01516		Jak-STAT signaling pathway	167	9.34	18	0.0055	0.0299474
Colorectal cancer	67	6.58	15	0.00177	0.0085		Pertussis	77	2.45	8	0.00298	0.01516		Pathways in cancer	402	22.5	35	0.00569	0.0299474
Proteoglycans in cancer	202	19.8	33	0.00227	0.011		Chagas disease (American trypanosomiasis)	114	3.63	10	0.00333	0.01516		Salmonella infection	83	4.64	11	0.00621	0.03105
Pathways in cancer	402	39.5	57	0.00258	0.011		Oxytocin signaling pathway	153	4.87	12	0.00345	0.01516		PI3K-Akt signaling pathway	351	19.6	31	0.00738	0.0311035
Hepatitis B	150	14.7	26	0.00281	0.011		Glutamatergic synapse	115	3.66	10	0.00355	0.01516		Adrenergic signaling in cardiomyocytes	147	8.22	16	0.00784	0.0311035
Bacterial invasion of epithelial cells	77	7.56	16	0.00285	0.011		Glycerophospholipid metabolism	97	3.09	9	0.00363	0.01516		Central carbon metabolism in cancer	63	3.52	9	0.0079	0.0311035
Ras signaling pathway	237	23.3	37	0.00288	0.011		Rap1 signaling pathway	216	6.88	15	0.00369	0.01516		Fc gamma R-mediated phagocytosis	86	4.81	11	0.00811	0.0311035
Phosphatidylinositol signaling system	99	9.72	19	0.00316	0.012		Aldosterone synthesis and secretion	80	2.55	8	0.00379	0.01516		Toxoplasmosis	123	6.88	14	0.00854	0.0311035
Phospholipase D signaling pathway	145	14.2	25	0.00361	0.012		Choline metabolism in cancer	100	3.18	9	0.00445	0.0158333		Malaria	53	2.96	8	0.00865	0.0311035
Renal cell carcinoma	65	6.38	14	0.00363	0.012		Pathways in cancer	402	12.8	23	0.00449	0.0158333		Chemokine signaling pathway	188	10.5	19	0.00873	0.0311035
Focal adhesion	208	20.4	33	0.00366	0.012		Influenza A	179	5.7	13	0.00461	0.0158333		Glycerolipid metabolism	64	3.58	9	0.00875	0.0311035
VEGF signaling pathway	59	5.79	13	0.00405	0.013		Signaling pathways regulating pluripotency of stem cells	139	4.43	11	0.00471	0.0158333		Proteoglycans in cancer	202	11.3	20	0.00902	0.0311035
Aldosterone synthesis and secretion	80	7.86	16	0.00426	0.013		Insulin secretion	83	2.64	8	0.00475	0.0158333		Platelet activation	127	7.1	14	0.0112	0.0373333
Biosynthesis of amino acids	75	7.37	15	0.00556	0.016		Cocaine addiction	51	1.62	6	0.00533	0.0171935		Colorectal cancer	67	3.75	9	0.0117	0.0377419
Amphetamine addiction	68	6.68	14	0.00556	0.016		Retrograde endocannabinoid signaling	104	3.31	9	0.00576	0.0177576		Retrograde endocannabinoid signaling	104	5.82	12	0.0129	0.0388235
Lysosome	127	12.5	22	0.00577	0.016		NOD-like receptor signaling pathway	52	1.66	6	0.00586	0.0177576		Ras signaling pathway	237	13.3	22	0.0131	0.0388235
Insulin resistance	112	11	20	0.00586	0.016		Phospholipase D signaling pathway	145	4.62	11	0.00645	0.0189706		NF-kappa B signaling pathway	92	5.14	11	0.0132	0.0388235
Regulation of actin cytoskeleton	215	21.1	33	0.00615	0.016		MAPK signaling pathway	258	8.22	16	0.00814	0.0216		Inflammatory mediator regulation of TRP channels	106	5.93	12	0.0149	0.041579
Salmonella infection	83	8.15	16	0.00619	0.016		Leishmaniasis	73	2.32	7	0.00832	0.0216		Phospholipase D signaling pathway	145	8.11	15	0.0153	0.041579
Fc epsilon RI signaling pathway	69	6.78	14	0.00637	0.016		Bladder cancer	40	1.27	5	0.00833	0.0216		African trypanosomiasis	37	2.07	6	0.0157	0.041579
Endocrine and other factor-regulated calcium reabsorption	43	4.22	10	0.00751	0.018		Non-small cell lung cancer	56	1.78	6	0.00842	0.0216		One carbon pool by folate	18	1.01	4	0.0158	0.041579
Toll-like receptor signaling pathway	107	10.5	19	0.00758	0.018		Ras signaling pathway	237	7.55	15	0.00859	0.0216		HTLV-I infection	271	15.2	24	0.0167	0.04225
Dopaminergic synapse	130	12.8	22	0.00763	0.018		Regulation of actin cytoskeleton	215	6.85	14	0.00864	0.0216		Salivary secretion	83	4.64	10	0.0169	0.04225
Amyotrophic lateral sclerosis (ALS)	57	5.6	12	0.00826	0.019		VEGF signaling pathway	59	1.88	6	0.0108	0.0261905		Inositol phosphate metabolism	72	4.03	9	0.0183	0.0430233
T cell receptor signaling pathway	108	10.6	19	0.00838	0.019		Bacterial invasion of epithelial cells	77	2.45	7	0.011	0.0261905		Gastric acid secretion	72	4.03	9	0.0183	0.0430233
Metabolic pathways	1260	124	147	0.0119	0.027		Endocrine and other factor-regulated calcium reabsorption	43	1.37	5	0.0113	0.0262791		Sphingolipid signaling pathway	122	6.82	13	0.0185	0.0430233
Thyroid hormone signaling pathway	113	11.1	19	0.0135	0.03		Circadian entrainment	98	3.12	8	0.0126	0.0286364		Rheumatoid arthritis	97	5.42	11	0.0191	0.0434091
Osteoclast differentiation	137	13.5	22	0.0139	0.03		Fat digestion and absorption	45	1.43	5	0.0136	0.0302222		Cholinergic synapse	111	6.21	12	0.0208	0.0462222
SNARE interactions in vesicular transport	34	3.34	8	0.015	0.031		Toxoplasmosis	123	3.92	9	0.0164	0.0356522		HIF-1 signaling pathway	100	5.59	11	0.0234	0.0497872
Estrogen signaling pathway	99	9.72	17	0.0154	0.032		Synaptic vesicle cycle	65	2.07	6	0.0169	0.0359575		Choline metabolism in cancer	100	5.59	11	0.0234	0.0497872
Toxoplasmosis	123	12.1	20	0.0162	0.032		Colorectal cancer	67	2.13	6	0.0194	0.0395918
NF-kappa B signaling pathway	92	9.04	16	0.0164	0.032		Dilated cardiomyopathy	86	2.74	7	0.0194	0.0395918
Natural killer cell mediated cytotoxicity	118	11.6	19	0.0207	0.04		Arrhythmogenic right ventricular cardiomyopathy (ARVC)	69	2.2	6	0.0221	0.0442
ErbB signaling pathway	87	8.54	15	0.0213	0.04		Thyroid hormone synthesis	70	2.23	6	0.0236	0.0462745
Inositol phosphate metabolism	72	7.07	13	0.0217	0.04		GnRH signaling pathway	90	2.87	7	0.0243	0.0467308
Cholinergic synapse	111	10.9	18	0.0224	0.041		Inflammatory bowel disease (IBD)	71	2.26	6	0.0251	0.0473585
Ubiquitin mediated proteolysis	136	13.4	21	0.024	0.043		Hepatitis C	134	4.27	9	0.027	0.0494643
Oxytocin signaling pathway	153	15	23	0.025	0.044		Thyroid hormone signaling pathway	113	3.6	8	0.0274	0.0494643
Chemokine signaling pathway	188	18.5	27	0.0277	0.048		Proteoglycans in cancer	202	6.43	12	0.0277	0.0494643
GnRH signaling pathway	90	8.84	15	0.0282	0.048
