# Supplementary material for: Regulatory Role of microRNA of Milk Exosomes in Mastitis of Dairy Cows
Source: Animals (Basel). 2023 Feb 24;13(5):821. doi: 10.3390/ani13050821 (PMC10000098; doi:10.3390/ani13050821)
Supplement: Supplementary file 1 [file animals-13-00821-s001.zip › Supplementary_Table_S4.xlsx]

## Sheet: Foglio1
Supplementary Table S4. Number of connections (Degree) and betweenness values of miRNA differentially expressed (p < 0.05 with HB correction) in milk exosomes sampled from healthy (H), with subclinical mastitis (SCM) or at risk of mastitis (ARM) cows.
H_ARM	Degree	Betweenness		H_SCM	Degree	Betweenness		ARM_SCM	Degree	Betweenness
bta-mir-6517	395	681235		bta-mir-339a	260	165155		bta-mir-671	406	395332
bta-mir-2431-3p	327	562639		bta-mir-1247-5p	142	84729.2		bta-mir-6517	395	386317
bta-mir-2415-3p	313	509940		bta-mir-1306	127	77002.9		bta-mir-2407	211	213997
bta-mir-339a	260	436567		bta-mir-345-5p	61	35300.3		bta-mir-140	100	95461.9
bta-mir-1343-3p	256	434406		bta-mir-320a	49	30392.3		bta-mir-320a	49	49814.5
bta-mir-2407	211	371885		bta-mir-2388-3p	40	23224.5		bta-mir-205	39	40120.4
bta-mir-328	180	285010		bta-mir-221	16	10125		bta-mir-146b	37	27061.6
bta-mir-1306	127	192950		bta-mir-29a	8	4007		bta-mir-15b	34	33405.1
bta-mir-2885	123	180505		bta-mir-141	6	2722.5		bta-mir-128	27	27350
bta-mir-140	100	150157		bta-mir-25	5	2064.9		bta-mir-146a	26	12590.8
bta-mir-1307	78	109499		bta-mir-22-3p	5	2722		bta-mir-221	16	18247.7
bta-mir-345-5p	61	83664.4						bta-mir-103	16	11317.9
bta-mir-210	53	71590						bta-mir-27a-3p	10	9825
bta-mir-1281	44	57940.3						bta-mir-222	6	4882.5
bta-mir-2388-3p	40	52352.1						bta-mir-15a	5	4882
bta-mir-31	31	55043.1
bta-mir-2892	30	37467.8
bta-mir-146a	26	46571.6
bta-mir-221	16	24587.6
bta-mir-103	16	16133.7
bta-mir-425-3p	15	16122.2
bta-mir-27a-3p	10	9145.9
bta-mir-502a	10	15169
bta-mir-542-5p	10	19386
bta-mir-29a	8	6713.4
bta-mir-141	6	4605.3
bta-mir-15a	5	8626
bta-mir-25	5	6499.4
bta-mir-22-3p	5	6534.7
bta-mir-30c	4	3255.4
bta-mir-96	4	4360.3
bta-mir-1839	4	4339.9
